# Supplementary material for: Effects of Light–Nitrogen Interactions on Leaf Functional Traits of (Picea neoveitchii Mast.)
Source: Plants (Basel). 2025 Aug 16;14(16):2550. doi: 10.3390/plants14162550 (PMC12389135; doi:10.3390/plants14162550)
Supplement: Supplementary file 1 [file plants-14-02550-s001.zip]

Archive with 1 entries (1 files):
- plants-3703158-supplementary.xlsx
