# Supplementary material for: Effects of Light–Nitrogen Interactions on Leaf Functional Traits of (Picea neoveitchii Mast.)
Source: Plants (Basel). 2025 Aug 16;14(16):2550. doi: 10.3390/plants14162550 (PMC12389135; doi:10.3390/plants14162550)
Supplement: Supplementary file 1 [file plants-14-02550-s001.zip › plants-3703158-supplementary.xlsx]

## Sheet: Sheet1
number	Tamb	Tcuv	Tleaf	Aleaf	Flow	Patm	RH	Ci	gs	VPD	A	E	WUE
A1	38.6	34.1	35.5	1.92	300	894	52.38	314	21	2.98	0.5	0.75	0.67
A1	39.6	40	41.4	1.92	299	894	32.44	380	10	5.55	-0.2	0.7	-0.29
A1	39.6	40	41.5	1.92	299	895	32.73	418	8	5.58	-0.4	0.55	-0.73		number	light	Nitrogen
A3	40.6	40.9	42.5	1.13	299	895	30	433	6	6.1	-0.3	0.43	-0.7			L	N
B1	38.2	33.5	34.6	1.26	299	894	58.24	352	51	2.49	0	1.45	0		A	L2	N1
B1	38.6	34.1	35.5	1.26	300	894	52.23	303	19	2.99	0.6	0.68	0.88		B	L2	N2
B1	38.4	30.7	32	1.26	300	895	58.02	383	38	2.19	0	0.98	0		C	L2	N0
B2	37.8	33	34.3	0.87	300	895	49.64	337	26	2.91	0.3	0.89	0.34		D	L1	N1
B3	38	33.6	35.4	3.42	300	895	42.32	455	3	3.55	-0.2	0.16	-1.25		E	L1	N2
B4	41	41.1	42.8	2.4	299	895	28.68	500	4	6.31	-0.4	0.31	-1.29		F	L1	N0
C1	38.6	34.6	35	0.88	299	894	59.56	320	91	2.35	1.8	2.42	0.74		G	L3	N1
C1	38.2	33.5	34.6	0.88	299	894	58.38	331	46	2.48	0.5	1.34	0.37		H	L3	N2
C1	36.9	29.1	30.9	0.88	299	895	55.96	398	8	2.21	0	0.21	0		I	L3	N0
C4	37	30.2	31.6	8.4	299	895	58.24	372	29	2.15	0.3	0.74	0.41
D2	37.8	33.1	34.7	2.47	301	895	46.2	379	10	3.19	-0.1	0.38	-0.26		L1 (100% full light)	L2 (70% full light)	L3 (40% full light)
D2	37.2	33	34.7	2.47	301	895	44.02	387	4	3.32	0	0.19	0		NO (0 g·m-2a-1)	N1 (10 g·m-2a-1)	N2 (20 g·m-2a-1)
D2	40.2	40.9	42.5	2.47	300	894	30.9	271	6	6.03	0.2	0.47	0.43
D3	38.7	30.3	32	1.46	299	894	49.12	266	7	2.64	0.5	0.23	2.17
E1	38.2	30.2	31.9	1.07	299	895	55.91	341	12	2.33	0.2	0.33	0.61
E2	39.5	39.6	40.9	2.14	300	893	33.82	371	14	5.3	-0.2	0.9	-0.22
E3	37.5	33.3	35.1	2.29	300	894	47.19	374	5	3.24	0	0.21	0
E3	37.6	33.2	35	2.29	300	894	47.58	373	5	3.2	0	0.2	0
F2	38.3	39.3	40.6	2.51	299	893	36.31	322	13	5.04	0.2	0.82	0.24		Parameter name	Full name	Unit
F3	39.9	39.5	41	0.77	300	893	30.76	371	8	5.57	-0.1	0.54	-0.19		Tamb	Ambient Temperature	°C
F4	38.5	32.2	33.9	2.32	300	894	48.67	279	9	2.95	0.4	0.31	1.29		Tcuv	Cuvette Temperature	°C
F3	37.5	33	34.7	0.78	299	895	46.56	399	7	3.19	-0.1	0.26	-0.38		Tleaf	Leaf Temperature	°C
F3	37.6	33.1	34.7	0.78	300	895	45.04	376	7	3.25	0	0.3	0		Aleaf	Net Leaf Photosynthesis	μmol CO₂·m⁻²·s⁻¹
G2	37.2	27	28.2	4.22	299	894	67.9	327	71	1.4	2.2	1.13	1.95		Flow	Flow Rate	μmol·s⁻¹
G2	37.2	27	28.2	4.22	299	894	68.12	323	70	1.4	2.4	1.1	2.18		Patm	Atmospheric Pressure	kPa
G2	37.2	27	28.2	4.22	299	895	69.21	348	79	1.36	1.5	1.2	1.25		RH	Relative Humidity	%
G3	39	36.2	37.5	4.07	300	894	40.44	339	19	4.02	0.2	0.9	0.22		Ci	Intercellular CO₂ Concentration	μmol CO₂·mol⁻¹
G4	35	27.3	28.7	1.04	299	895	69.55	390	48	1.41	1	0.78	1.28		gs	Stomatal Conductance	mol H₂O·m⁻²·s⁻¹
G4	35.1	27	28.5	1.04	299	895	71.04	386	48	1.36	1	0.75	1.33		VPD	Vapor Pressure Deficit	kPa
H1	37.2	27.9	29.1	5.05	299	894	63.16	333	65	1.66	1.7	1.21	1.4		E	Transpiration Rate	mmol H₂O·m⁻²·s⁻¹
H1	37.3	27.5	28.8	5.05	299	894	61.85	314	52	1.69	2	1	2		WUE	Water Use Efficiency	μmol CO₂·mmol⁻¹ H₂O
H1	37.5	29.2	28.9	5.05	300	895	55.96	336	61	1.72	1.6	1.19	1.34
H2	39.1	35.7	36.9	3.73	299	894	45.55	317	29	3.58	0.7	1.21	0.58
I4	37.4	33.1	34.4	2.95	298	894	50.06	330	26	2.91	0.4	0.9	0.44
H4	37.4	32	33.7	3.83	299	895	48.25	346	8	2.94	0	0.29	0
H4	36.7	33	34.7	3.83	299	895	45.91	327	6	3.22	0.1	0.25	0.4
I2	37.3	29.1	30.4	4.21	300	894	57.52	306	45	2.02	1.7	1.04	1.63
I2	37.3	28.9	30.2	4.21	300	894	57.59	309	42	2	1.5	0.96	1.56
I2	37.3	28.7	30.1	4.21	299	894	57.93	321	34	1.99	1	0.79	1.27
I3	39.3	36.5	38	4.42	299	893	41.52	359	13	4.09	0	0.63	0
I3	39.5	36.5	37.9	4.42	300	893	41.32	329	15	4.07	0.2	0.75	0.27
I3	39.5	36.5	37.9	4.42	300	893	41.14	326	15	4.08	0.2	0.75	0.27
